# Supplementary material for: Characterisation of the main drivers of intra- and inter- breed variability in the plasma metabolome of dogs
Source: Metabolomics. 2016 Mar 8;12:72. doi: 10.1007/s11306-016-0997-6 (PMC4783439; doi:10.1007/s11306-016-0997-6)
Supplement: Supplementary file 2 — Supplementary material 2 (XLSX 103 kb) [file 11306_2016_997_MOESM2_ESM.xlsx]

## Sheet: S1 
Individual	Breed	Age (months)	Gender	Status	Current diet
COS1	Cocker Spaniel	97.2	M	Neutered	Chappie Dry Original
COS2	Cocker Spaniel	97.2	M	Neutered	Chappie Dry Original
COS3	Cocker Spaniel	91.2	M	Neutered	Chappie Dry Original
COS4	Cocker Spaniel	91.2	M	Neutered	Chappie Dry Original
COS5	Cocker Spaniel	91.2	M	Neutered	Chappie Dry Original
COS6	Cocker Spaniel	91.2	M	Neutered	Chappie Dry Original
COS7	Cocker Spaniel	91.2	M	Neutered	Chappie Dry Original
COS8	Cocker Spaniel	90	F	Neutered	Chappie Dry Original
COS9	Cocker Spaniel	66	F	Neutered	Chappie Dry Original
COS10	Cocker Spaniel	66	F	Neutered	Chappie Dry Original
COS11	Cocker Spaniel	57.6	M	Neutered	Chappie Dry Original
COS12	Cocker Spaniel	57.6	F	Neutered	Chappie Dry Original
MS1	Miniature Schnauzer	62.4	F	Neutered	Chappie Dry Original
MS2	Miniature Schnauzer	62.4	F	Neutered	Chappie Dry Original
MS3	Miniature Schnauzer	36	M	Neutered	Chappie Dry Original
MS4	Miniature Schnauzer	36	M	Neutered	Chappie Dry Original
MS5	Miniature Schnauzer	36	F	Neutered	Chappie Dry Original
MS6	Miniature Schnauzer	36	F	Neutered	Chappie Dry Original
MS7	Miniature Schnauzer	22.8	F	Entire	Chappie Dry Original
MS8	Miniature Schnauzer	22.8	F	Entire	Chappie Dry Original
MS9	Miniature Schnauzer	22.8	F	Entire	Chappie Dry Original
LR1	Labrador	112.8	M	Neutered	Chappie Dry Original
LR2	Labrador	98.4	F	Neutered	Chappie Dry Original
LR3	Labrador	98.4	F	Neutered	Chappie Dry Original
LR4	Labrador	86.4	F	Neutered	Chappie Dry Original
LR5	Labrador	75.6	F	Neutered	Chappie Dry Original
LR6	Labrador	75.6	F	Neutered	Chappie Dry Original
LR7	Labrador	79.2	F	Neutered	Chappie Dry Original
LR8	Labrador	57.6	M	Neutered	Chappie Dry Original
LR9	Labrador	57.6	F	Neutered	Chappie Dry Original
LR10	Labrador	46.8	F	Neutered	Chappie Dry Original
LR11	Labrador	46.8	F	Neutered	Chappie Dry Original
LR12	Labrador	24	M	Neutered	Chappie Dry Original

## Sheet: S2
Name	Breed	Age (months)	Gender	Status	Weight (kg)	Body condition score	Current diet	Diet class
Abby	Golden Retriever	48	F	Entire	30	3	Bonnie (dry) - working dog (main diet)	1
Bella	German Shepherd	84	F	Neutered	32.4	3	Bonnie Adult (dry)	1
Sumo	Labrador	42	M	Entire	37.8	4	Pedigree working dog (dry)	1
Zyara	German Shepherd	60	F	Entire	36.2	4	Bonnie Adult (dry)	1
Bindi	Greyhound	19	F	Entire	26	3	600g pet mince (beef or kangaroo) and 4oz Cobber dry food	2
Daffy	Labrador	36	F	Entire	23	2.5	Pedigree (dry) & chicken pet mince	2
Fudge	Greyhound	19	F	Entire	29.6	3	600g pet mince (beef or kangaroo) and 4oz Cobber dry food	2
Gracie	Cocker Spaniel	72	F	Neutered	15.6	4	Dry food (Pal Meaty Bites) in morning Dog sausage (roll) in evening	2
Hope	Labrador	42	M	Entire	32.2	2	Pedigree (dry) & chicken pet mince	2
Leah	Beagle	72	F	Neutered	11.8	3	1/4 can Pal + Pal Meaty Bites (dry)	2
Licia	German Shepherd	84	F	Entire	25	2	Cobber (dry) & lamb mince	2
Neo	Labrador	72	M	Entire	33.2	3	Pedigree (dry) & chicken pet mince	2
Panda	Golden Retriever	78	F	Entire	31.2	3	Bonnie (dry) - working dog (main diet) VIP roll added for flavour, 4 x 2 (1 each morning)	2
Sally	Labrador	36	F	Entire	24.2	3	Pedigree (dry) & chicken pet mince	2
Secret	Golden Retriever	72	F	Entire	31	3.5	Bonnie (dry) + 1/3 can Pal (tinned)	2
Cruise	Beagle	20	M	Entire	12.2	2	Enduro Plus (dry) - 4 nights per week Raw meat (lamb chops, mince) other nights	3
Dallas	Cocker Spaniel	24	M	Entire	14.2	3	Coprice (dry) with pet mince (half and half) Bones	3
Finn	Golden Retriever	60	M	Entire	38.4	3	Bonnie (dry) + fresh chicken mince 4 x 2 biscuit daily, bones twice weekly	3
Flash	Golden Retriever	17	M	Entire	33.4	3	Enduro Plus (dry) - 4 nights per week Raw meat (lamb chops, mince) other nights	3
Fox	Cocker Spaniel	48	M	Entire	14	3	Coprice (dry) with pet mince (half and half) Bones	3
Gemma	Cocker Spaniel	96	F	Entire	12.5	3	Coprice (dry) with pet mince (half and half) Bones	3
Hugo	Beagle	48	M	Entire	15.6	2.5	Enduro Plus (dry) - 4 nights per week Raw meat (lamb chops, mince) other nights	3
Inca	Cocker Spaniel	54	F	Neutered	12.1	3	Coprice (dry) with pet mince (half and half) Bones	3
Mira	Beagle	36	F	Entire	13.6	3.5	Enduro Plus (dry) - 4 nights per week Raw meat (lamb chops, mince) other nights	3
Pearl	Beagle	48	F	Entire	15.2	4	Enduro Plus (dry) - 4 nights per week Raw meat (lamb chops, mince) other nights	3
Vader	Cocker Spaniel	18	M	Entire	14.8	3	Coprice (dry) with pet mince (half and half) Bones	3
Webster	Golden Retriever	20	M	Entire	28.6	3	Bonnie (dry) + fresh chicken mince 4 x 2 biscuit daily, bones twice weekly	3
Will	Cocker Spaniel	72	M	Entire	12.9	3	Coprice (dry) with pet mince (half and half) Bones	3
Xena	Cocker Spaniel	12	F	Entire	12.9	3	Coprice (dry) with pet mince (half and half) Bones	3
Ziggy	Beagle	20	F	Entire	12.2	2	Enduro Plus (dry) - 4 nights per week Raw meat (lamb chops, mince) other nights	3
Annie	Chihuahua	120	F	Entire	2.6	3.5	Raw chicken mince, cooked white rice, cooked vegies, kibble (always a brand with no colouring, currently WoofBix)	4
Beau	Labrador	84	M	Neutered	39	4	Bonnie, pet mince, raw veg & fruit scraps	4
Bella Donna	Labrador	84	F	Neutered	26.4	3	Bonnie, pet mince, raw veg & fruit scraps	4
Gypsy	Labrador	48	F	Neutered	32.2	3	Bonnie, pet mince, raw veg & fruit scraps	4
Jake	Chihuahua	12	M	Entire	3.4	3.5	Raw chicken mince, cooked white rice, cooked vegies, kibble (always a brand with no colouring, currently WoofBix)	4
Lady	Maltese	96	F	Entire	3.6	3.5	Cooked white rice, mince & milk Plus some dry food (Meat-E-Vite - 24% CP)	4
Old Boy	Maltese	84	F	Entire	5.4	3	Cooked white rice, mince & milk Plus some dry food (Meat-E-Vite)	4
Pip	Chihuahua	10	F	Entire	1.8	3	Raw chicken mince, cooked white rice, cooked vegies, kibble (always a brand with no colouring, currently WoofBix)	4
Renee	Maltese	84	F	Entire	6	3.5	Cooked white rice, mince & milk; Plus some dry food (Meat-E-Vite)	4
Tammy	Maltese	84	F	Entire	6	3.5	Cooked white rice, mince & milk Plus some dry food (Meat-E-Vite)	4
Ty Bone	Chihuahua	18	M	Entire	1.9	3	Raw chicken mince, cooked white rice, cooked vegies, kibble (always a brand with no colouring, currently WoofBix)	4
Will	Chihuahua	108	M	Entire	2.3	2.5	Raw chicken mince, cooked white rice, cooked vegies, kibble (always a brand with no colouring, currently WoofBix)	4
Bobby	Greyhound	66	M	Entire	34.2	3	Woofbix (dry) + fresh meat, chicken mince, pasta & cooked vegs. 4 x 2 biscuit each morning	5
Bondi	Greyhound	54	F	Entire	30.8	3	Woofbix (dry) + fresh meat, chicken mince, pasta & cooked vegs. 4 x 2 biscuit each morning	5
Cassie	Greyhound	43	F	Entire	28.6	2	Woofbix (dry) + fresh meat, chicken mince, pasta & cooked vegs. 4 x 2 biscuit each morning	5
Cookie	Greyhound	78	M	Entire	34.6	3.5	Woofbix (dry) + fresh meat, chicken mince, pasta & cooked vegs. 4 x 2 biscuit each morning	5
Harvey	Greyhound	72	M	Entire	37	3	Woofbix (dry) + fresh meat, chicken mince, pasta & cooked vegs. 4 x 2 biscuit each morning	5
Jaylo	Greyhound	72	F	Entire	35.2	4	Woofbix (dry) + fresh meat, chicken mince, pasta & cooked vegs. 4 x 2 biscuit each morning	5
Jessie	Greyhound	96	F	Entire	35.2	4	Woofbix (dry) + fresh meat, chicken mince, pasta & cooked vegs. 4 x 2 biscuit each morning	5
Marlin	Greyhound	84	M	Entire	34	2.5	Woofbix (dry) + fresh meat, chicken mince, pasta & cooked vegs. 4 x 2 biscuit each morning	5
Penny	Greyhound	69	F	Entire	30.8	3	Woofbix (dry) + fresh meat, chicken mince, pasta & cooked vegs. 4 x 2 biscuit each morning	5
Piper	Labrador	60	F	Neutered	26.8	3.5	Bonnie (dry) about 75% of diet remaining 25% tablescraps: rice, pasta, beef bones, meat roll, fresh beef, vegs and fruit	5
Power	Greyhound	72	F	Entire	30.2	3	Woofbix (dry) + fresh meat, chicken mince, pasta & cooked vegs. 4 x 2 biscuit each morning	5
Zoe	Greyhound	84	F	Entire	28.2	3	Woofbix (dry) + fresh meat, chicken mince, pasta & cooked vegs. 4 x 2 biscuit each morning	5
Ky	German Shepherd	72	F	Neutered	31	3.5	Supercoat Eureka (dry) - mostly fed dry food With sardines, tuna, or pet mince added	6
Loco	German Shepherd	36	M	Entire	44.2	3	Supercoat Eureka (dry) - mostly fed dry food With sardines, tuna, or pet mince added	6
Spirit	German Shepherd	12	F	Entire	23.8	2	Supercoat Eureka (dry) - mostly fed dry food With sardines, tuna, or pet mince added	6
Tom	Cocker Spaniel	20	M	Entire	14	3	Mince & mutton flaps fed AM Supercoat (dry) & Pal (tinned) fed in PM	6
Travis	Cocker Spaniel	48	M	Entire	15.5	3	Mince & mutton flaps fed AM Supercoat (dry) & Pal (tinned) fed in PM	6
Babe	Maltese	96	F	Entire	3.8	2	Meat-E-Vite with fresh meat & bones	7
Badger	Maltese	84	M	Entire	3.6	2	Meat-E-Vite with fresh meat & bones	7
Bess	Dachshund	12	F	Entire	5.35	3	Hill's Science diet (maintenance) - dry plus mutton flaps and chicken wings	7
Caernafon	Beagle	84	M	Entire	19.2	4	Bonnie Adult (dry) bones 1 x weekly	7
Cloudy	Golden Retriever	20	F	Entire	33.4	3	Currently Bonnie (dry) raw meaty bones replaces dry food twice weekly raw whole eggs (including shell) twice weekly	7
Elizabeth	Beagle	69	F	Entire	19.6	4.5	Bonnie Adult (dry) bones 1 x weekly	7
Flash	Beagle	12	M	Entire	16.4	3	Currently Bonnie (dry) raw meaty bones replaces dry food twice weekly raw whole eggs (including shell) twice weekly	7
Gracee	German Shepherd	14	F	Entire	29.4	3	Bonnie (dry), tuna, & chicken carcasses	7
Hailey	Beagle	108	F	Neutered	18.2	4.5	Bonnie (dry) + raw meaty bones (50:50)	7
Isabella	Beagle	48	F	Entire	18	4	Bonnie Adult (dry) bones 1 x weekly	7
Izzy	Dachshund	108	F	Entire	6.35	3	Hill's Science diet (maintenance) - dry plus mutton flaps and chicken wings	7
Kido	Maltese	72	M	Entire	2.8	2	Meat-E-Vite with fresh meat & bones (org: Meat-E-Vite (dry) and raw meat carcasses)	7
Libby	Dachshund	36	F	Entire	5.85	3	Hill's Science diet (maintenance) - dry plus mutton flaps and chicken wings	7
Maddy	Dachshund	24	F	Entire	6.1	3	Hill's Science diet (maintenance) - dry plus mutton flaps and chicken wings	7
Maria	Maltese	30	F	Entire	3.6	2.5	Meat-E-Vite with fresh meat & bones	7
Mister	Beagle	84	M	Entire	13.2	2.5	Fresh meat. Occassionally dry dog food.	7
Polly	Dachshund	120	F	Neutered	6.1	3	Hill's Science diet (maintenance) - dry plus mutton flaps and chicken wings	7
Portial	Golden Retriever	96	F	Neutered	33.4	3	Currently Bonnie (dry) raw meaty bones replaces dry food twice weekly raw whole eggs (including shell) twice weekly	7
Riley	Golden Retriever	96	F	Neutered	29	3.5	Currently Bonnie (dry) raw meaty bones replaces dry food twice weekly raw whole eggs (including shell) twice weekly	7
Siren	Dachshund	60	F	Neutered	6.7	4	Hill's Science diet (maintenance) - dry plus mutton flaps and chicken wings	7
Smudge	Beagle	72	F	Entire	12.8	3	Fresh meat. Occassionally dry dog food.	7
Soda	Beagle	54	F	Entire	13.6	3	Fresh meat. Occassionally dry dog food.	7
Stix	Dachshund	60	M	Entire	6.7	3	Hill's Science diet (maintenance) - dry plus mutton flaps and chicken wings	7
Tia	Maltese	84	F	Entire	4	2	Meat-E-Vite with fresh meat & bones	7
Titan	German Shepherd	14	M	Entire	32.8	2.5	Bonnie (dry), tuna, & chicken carcasses	7
Wally	Maltese	48	M	Entire	3.6	2	Meat-E-Vite with fresh meat & bones	7
Willow	Golden Retriever	19	F	Entire	27.4	3.5	Currently Bonnie (dry) raw meaty bones replaces dry food twice weekly raw whole eggs (including shell) twice weekly	7
Apollo	German Shepherd	18	F	Neutered	26	2	currently Bonnie (dry) with raw meat (beef), raw meaty bones, and table scraps Dry food fed in morning, table scraps evening	8
Bobbie	German Shepherd	108	M	Neutered	~ 35	2	Pal Pedigree (dry) plus a 2x4 biscuit daily and brisket bones vegetable scraps	8
Harley	German Shepherd	30	M	Neutered	29.6	2.5	currently Bonnie (dry) with raw meat (beef), raw meaty bones, and table scraps Dry food fed in morning, table scraps evening	8
Joey	Cocker Spaniel	96	M	Entire	12	3	raw lamb forquarter chops, Good-Os, dog treats, veg. Scraps	8
Roxanne	German Shepherd	54	F	Entire	~ 30	2.5	Pro Plan (dry) plus a 2x4 biscuit daily and brisket bones vegetable scraps	8
Baxter	Labrador	11	M	Entire	32	4	chicken frames	9
Buster	Labrador	17	M	Entire	32.4	3.5	chicken frames	9
Georgie	Labrador	24	F	Entire	24.8	3	chicken frames	9
Milo	Labrador	96	M	Entire	35.8	3	chicken frames	9
Tess	Labrador	96	F	Neutered	24.6	2.5	chicken frames	9

## Sheet: S3
Name	Breed	Date		Name	Breed	Date
Baxter	Labrador	2007-09-26		Cruise	Beagle	2007-09-12
Baxter	Labrador	2007-10-10		Cruise	Beagle	2007-10-03
Baxter	Labrador	2007-10-31		Cruise	Beagle	2007-10-25
Buster	Labrador	2007-09-26		Flash	Beagle	2007-09-12
Buster	Labrador	2007-10-10		Flash	Beagle	2007-10-03
Buster	Labrador	2007-10-31		Flash	Beagle	2007-10-25
Daffy	Labrador	2007-09-19		Hailey	Beagle	2007-10-09
Daffy	Labrador	2007-10-10		Hailey	Beagle	2007-11-01
Daffy	Labrador	2007-10-31		Hailey	Beagle	2007-11-22
Hope	Labrador	2007-09-19		Hugo	Beagle	2007-09-12
Hope	Labrador	2007-10-10		Hugo	Beagle	2007-10-03
Hope	Labrador	2007-10-31		Hugo	Beagle	2007-10-25
Milo	Labrador	2007-09-12		Leah	Beagle	2007-10-09
Milo	Labrador	2007-10-10		Leah	Beagle	2007-10-31
Milo	Labrador	2007-10-31		Leah	Beagle	2007-11-22
Neo	Labrador	2007-09-19		Mira	Beagle	2007-09-12
Neo	Labrador	2007-10-10		Mira	Beagle	2007-10-03
Neo	Labrador	2007-10-31		Mira	Beagle	2007-11-22
Piper	Labrador	2007-09-12		Mister	Beagle	2007-10-05
Piper	Labrador	2007-10-03		Mister	Beagle	2007-10-25
Piper	Labrador	2007-10-24		Mister	Beagle	2007-11-12
Sally	Labrador	2007-09-19		Pearl	Beagle	2007-09-12
Sally	Labrador	2007-10-10		Pearl	Beagle	2007-10-03
Sally	Labrador	2007-10-31		Pearl	Beagle	2007-10-25
Tess	Labrador	2007-09-12		Soda	Beagle	2007-10-05
Tess	Labrador	2007-10-10		Soda	Beagle	2007-10-25
Tess	Labrador	2007-10-31		Soda	Beagle	2007-11-12
				Ziggy	Beagle	2007-09-12
				Ziggy	Beagle	2007-10-03
				Ziggy	Beagle	2007-10-25

## Sheet: S4
S4 Principal Component- Linear Discriminant Analysis (PC-LDA) Eigenvalues (Tw) where different class structures have been applied to Flow Infusion Electrospray-ionization Mass Spectrometry (FIE-MS) fingerprint data (15-1200 m/z), as indicated in the table
Class labeling	Positive				Negative
	(Tw values)				(Tw values)
	DF1	DF2	DF3		DF1	DF2	DF3
Age	0.93	0.83	0.68		0.78	0.74	0.68
Body score	0.93	0.75	0.71		0.87	0.79	0.74
Breed	2.11	1.63	1.31		2.43	1.74	1.26
Diet	1.42	1.15	1.06		1.44	1.34	1.15
Gender	0.87	N/A	N/A		1.39	N/A	N/A
Gender status	1.35	0.88	0.65		1.72	1.36	0.64
Weight	1.58	0.93	0.78		1.47	1.05	0.79

## Sheet: S5
S5. Pearson's Chi -squared analysis where different class structures have been applied to the dog metadata, as indicated in the table. Values are the un-corrected p-value computed from the asymptotic chi - squared distribution of the test statistic. Cells marked with * indicate that the p-value is significant after Bonferroni adjustment, to maintain an overall 5% error rate (p < 0.0024).
Correlation coefficient		Age	Body score	Breed	Diet	Gender	Gender status	Weight
Age		-	0.11	0.08	0.03	0.13	0.21	0.05
Body score		0.11	-	0.24	0.05	0.16	0.18	0.15
Breed		0.08	0.24	-	0.16	0.05	0.08	0.32*
Diet		0.03	0.05	0.16	-	0.12	0.13	0.09
Gender		0.13	0.16	0.05	0.12	-	0.94**	0.1
Gender status		0.21	0.18	0.08	0.13	0.94**	-	0.04
Weight		0.05	0.15	0.32*	0.09	0.1	0.04	-

## Sheet: S6
S6 Influence of diet and breed on modelling plasma samples. Principal Components-Linear Discriminant Analysis (PC-LDA) of data acquired by Flow Infusion Electrospray ionization Mass Spectrometry (FIE-MS; m/z 15-1200) of single replicate plasma samples collected from 96 dogs: Beagle (Be), Chihuahua (Ch), Cocker Spaniel (CS), Dachshund (Da), Golden Retriever (GR), Greyhound (Gh), German Shepherd (G…

## Sheet: S7
S7 A schematic flow chart describing the different elements of the study
